# Supplementary material for: Characterization of the novel In1059 harbouring VIM gene cassette
Source: Antimicrob Resist Infect Control. 2017 May 18;6:50. doi: 10.1186/s13756-017-0204-1 (PMC5437533; doi:10.1186/s13756-017-0204-1)
Supplement: Supplementary file 1 — Analysis for integrons: In1059, In843, In846, In37 and In62. (XLS 48 kb) [file 13756_2017_204_MOESM1_ESM.xls]

## Sheet: DetailedAnalysis
	Data analysis for integrons: In1059, In843, In846, In37 and In62
GenBank no. KM589496
In1059	Pc variant	P2 promoter	PintI1	19bp ORF11 dupl.	IntI1	attI1	Array of gene cassettes	5'CS	CDS of GC	attC	3'CS
KP3349	PcH1	Absent	OK	No	IntI1R32_H39	1091-1153	blaVIM-5(1147-2151)-attC(2077-2157)-aacA4'-37, tniC(2803-2904), aadA16(2152-3810)-attC(3705-3816)-qacE30(3811-3840)-aadB(3811-4376)-attCD(4369-4376)-3'CS(4376-4938)-ISCR1(4399-4594)-IS26(4595-5330)-3'CS(5331-6511)-IS26(6512-6554).	1-1146	blaVIM-5(1268-2068)	attCVIM-5(1147-1152;2077-2151) mutated	qacEΔ1:5331-5678
	"-35": 895-900		"-10": 1037-1042		1-1010				aacA4'-37(2176-2751)	attCaacA4Δ(2152-2157;2746-2802) truncated	sul1: 5672-6511
	"-35": 895-900		"-10": 1037-1042						aadA16(2905-3750)	attCaadA16/aacA4(2803-2808;3705-3810)
	"-10": 918-923		"-35": 1060-1065						aadB(3841-4374)	attCaadB(deleted;4369-4376) truncated
GenBank no. KR338350
In843	Pc variant	P2 promoter	PintI1	19bp ORF11 dupl.	IntI1	attI1	Array of gene cassettes	5'CS	CDS of GC	attC	3'CS
Ec1175	None	Absent	OK	No	IntI1	85-147	aacA4cr(141-910)-attC(845-916)-arr-3(911-1513)-attC(1406-1519)-dfrA27(1514-2075)-attC(2000-2081)-qacE101(2076-2176)-aadA16Δ::IS26(2946-3765)(2177-3867)-attC(3814-3873)-3'CS	1-140	aacA4cr(251-850)	attCaacA4cr(141-146;845-910)	3868-4225
			"-10": 31-36		1-4 (partial)				arr-3(947-1399)	attCarr-3(911-916;1406-1513)	qacEΔ1: 3976-4225 (partial)
			"-35": 54-59						dfrA27(1532-2005)	attCdfrA27(1514-1519;2000-2075)
									aadA16Δ(2186-2962) truncated	attCaadA16(2177-2182;3814-3867)
GenBank no. KR338351
In846	Pc variant	P2 promoter	PintI1	19bp ORF11 dupl.	IntI1	attI1	Array of gene cassettes	5'CS	CDS of GC	attC	3'CS
Eae634	PcH1	Absent	OK	No	IntI1R32_H39	1095-1157	blaVIM-1(1151-2064)-attC(1990-2070)-aacA4cr(2065-2784)-attC(1990-2790)-qacE101(2785-2885)-catB3(2886-3573)-attC(3520-3579)-arr-3(3574-4062)-3'CS	1-1150	blaVIM-1(1181-1981)	attCVIM-1(1151-1156;1990-2064)	4656-5062*
	"-35": 899-904		"-10": 1041-1046		1-1014				aacA4cr(2125-2724)	attCaacA4cr(2065-2070;2719-2784)
	"-10": 922-927		"-35": 1064-1069						catB3(2893-3525)	attCcatB3(2860-2865;3520-3573)
									arr-3(3610-4062)	attCarr-3(3574-3579;deleted)
GenBank no. KR338352
In37	Pc variant	P2 promoter	PintI1	19bp ORF11 dupl.	IntI1	attI1	Array of gene cassettes	5'CS	CDS of GC	attC	3'CS
Nsa243	None	Absent	OK	No	NONE	801-863	aacA4cr(857-1628)-attC(1563-1634)-blaOXA-1(1629-2632)-attC(2549-2638)-catB3(2633-3347)-attC(3294-3353)-arr-3(3348-3950)-attC(3843-3956)-dfrA27(3951-3982)-IS26(3983-4012)-3'CS	1-856*	aacA4cr(969-1568)	attCaacA4cr(857-862;1563-1628)	4013-5307
			"-10": 747-752		1-720 (partial)				blaOXA-1(1699-2529)	attCOXA-1(1629-1634;2549-2632)	qacEΔ1: 4084-4431
			"-35": 770-775						catB3(2667-3299)	attCcatB3(2633-2638;3294-3347)	sul1: 4425-5264
									arr-3(3384-3836)	attCarr-3(3348-3353;3843-3950)
GenBank no. KJ716225
In62	Pc variant	P2 promoter	PintI1	19bp ORF11 dupl.	IntI1	attI1	Array of gene cassettes	5'CS	CDS of GC	attC	3'CS
Kpn761	PcH1	Absent	OK	No	IntI1R32_H39	1095-1157	aacA4cr(1151-1920)-attC(1855-1926)-3'CS	1-1150	aacA4cr(1261-1860)	attCaacA4cr(1151-1156;1855-1920)	1921-3209
	"-35": 899-904		"-10": 1041-1046		1-1014						qacEΔ1: 2029-2376
	"-10": 922-927		"-35": 1064-1069								sul1: 2370-3209

## Sheet: Easy View
Final In Numbers
Code	Length	In number	GC 1	GC 2	GC 3	GC 4	GC 5	GC 6
Nsa217-V4	4809bp	In1021	aacA4cr	arr-3	dfrA27	aadA16
Ec1175-V4	4225bp	In843	aacA4cr	arr-3	dfrA27	aadA16D
Eae634-V4	5062bp	In846	blaVIM-1	aacA4cr	catB3	arr-3
Eco336-V4	5668bp	In1085	aacA4cr	blaOXA-1	catB3	arr-3	dfrA27
Nsa292-V4	6667bp	In1086	aacA4cr	blaOXA-1	catB3	arr-3	dfrA27	aadA16
Nsa243-V4	5307bp	In37	aacA4cr	blaOXA-1	catB3	arr-3
Kpn761	5242 bp	In62	aacA4cr
Integrons in green were assigned this number from your sequences
Integrons in black share the same In number than an already released Genbank sequence
